# Supplementary material for: Characterization of Ex Vivo and In Vitro Wnt Transcriptome Induced by Spinal Cord Injury in Rat Microglial Cells
Source: Brain Sci. 2022 May 30;12(6):708. doi: 10.3390/brainsci12060708 (PMC9221341; doi:10.3390/brainsci12060708)
Supplement: Supplementary file 1 [file brainsci-12-00708-s001.zip]

Archive with 1 entries (1 files):
- brainsci-1648811-supplementary.pdf
